# Supplementary material for: Genome-Wide Identification and Expression Analysis of WNK Kinase Gene Family in Acorus
Source: Int J Mol Sci. 2023 Dec 18;24(24):17594. doi: 10.3390/ijms242417594 (PMC10743480; doi:10.3390/ijms242417594)
Supplement: Supplementary file 1 [file ijms-24-17594-s001.zip › Supplementary Tables.xlsx]

## Sheet: Table S1
Table S1 WNK protein sequences of Acorus
Gene ID	Gene Name	Gene Sequences
AcWNK1	KAK1320341.1	MSSDERGSSEYGYVETDPTGRYGRFKEILGKGATKTVYRAFDELYGIEVAWNQAKLTDMMRSPDSLQRLYSEVHLLGTLDHDSIIRFHASWIDSDRRTFNFITEMFTSGTLREYRQKYKRVNIRAVKNWARQILHGLVYLHGHNPPVIHRDLKCDNIFVNGHLGQVKIGDLGLAAILRGTQPAHSVIGTPEFMAPELYEEEYNELVDIYSFGMCVLEMLTSEYPYSECSNPAQIYKKVTSGRLPDAFHRIRDTEARRFVGRCLETASKRASAAELLLDPFIVSDDDDGLLLPTVGRRSVQNPVAVAVGVAPERARERVVPRPRDMTITGKMNPEDETIFLKVQIADKEGHVRNIYFPFDIISDTPIDVANEMVKELEITDREPSEIAEVINDEISALVP…
AcWNK2	KAK1319451.1	MGGESPYEQDPEDPNSEVAETDPNGRFIRYKEILGKGSFKTVYRAFDEKEGIEVAWNQVKVMDLLRNSVDLERLYSEVHLLKTLKHKNIIKFYSSWMDTKHGNINFITEIFTSGTLRQYRKKHKHVDLRVLKNWSRQILQGLLYLHSHDPPVIHRDLKCDNIFVNGNQGEVKIGDLGLAAILQRAQAAHSVIGTPEFMAPELYEEEYNELVDIYAFGMCLLELVTFEYPYSECSNAAQIYKKVTAGVKPASLGKVKDPGVKQFIEKCIADVSERVSAEELLNDPFLKSDGESGRVGSFLIPDKNHSGHFRNIHFPFDINADTAISVATEMVAELDFTDQDVTDIAAMIDSEIQIYIPEWLPGGDFEENCKGNVAVDNTDTVTQAELSALQSSSDNASGN…
AcWNK3	KAK1318008.1	MPSMVGPSDKETEEQFVEVDPSGRYGRYKDLLGSGATKKVYRAFDQEDGIEVAWNQVNYWTFDNEPAVVDRLFAEVRLLGSLRHENIISFYHSWTNSEKGTLNFITEVKIGDLGLAAAVGKSRVAHSIMGTPEYMAPELYEEEYTEMVDIWSFGLCVLEMVTNDIPYSECNSIPMIYKKVSSGARPDSMKKVGDPNVRAFIERCLGTPRNRPSATELPPGPLLLWPR
AcWNK4	KAK1313845.1	MQMMYVKEPVPDSEFVEVDPTGRYGRYNEILGKGASKTVYRAFDEYEGIEVAWNQVKLYDFLQSPEDLERLYCEIHLLKTLKHKNIMKFYTSWVDTSNRNINFVTEMFTSGTLKQYRQKHKRVNIRAVKHWCRQILMGLLYLHSHDPPVIHRDLKCDNIFINGNQGEVKIGDLGLAAILRKSHAAHCVGTPEFMAPEVYQEEYNELVDIYSFGMCILEMVTFEYPYSECTHPAQIYKKVISGKKPDALYKVKDPEVRQFVEKCIATASKRLPARELLKDPFLQLDDYILDSRSVDFLGDADNAPLLRQPTFHPHLAGSMINNGFLNVHPMISNGFSNGHVSHELDNGWGDYKNIDAIEPHEIELFNNHDDEPCTDVDVSIKGRRRDDGHIFLRLRIADK…
AcWNK5	KAK1311781.1	MDIRYRAFDEINGIEVAWNQAKLNDMMRSPESLQRLYSEVHLLGTLNHSSIIRFNASWIDPDRRTFNFITEMFTSGTLREFRQRYKRVNIQAIKNWARQILGGLVYLHGHNPPVIHRDLKCDNVFVNGHLGQVKIGDLGLAAILRGSQSAHSVIGTPEFMAPELYEEDYNELVDIYSFGMCVLEMLTLEYPYSECSNPAQIYKKVTSGKLPKAFYRIDNAEAQRFIGRCLETASKRASAAELLLDPFLASEDGDDLASPIATRRQIARNLVALDPVSENNGRELARDVGERVASRRTDMTITGKMNPEDETIFLKVQIADKKDDDESSQSSYSNLNYNSGNEKETGSSTTSRGFSPFTSKWTGPGPEDNTWKCGGPTGPRYRGIEGRWMARNRSMVDLR…
AcWNK6	KAK1311073.1	MDLVDDASGETDPPDDDIIAIDGTGRYICYNEILDHGAFETVYKAFDKMDGIEVAWKQIRIDELILSPGDLERLCSELHLMKVLKHGNIIKSHFSWVDDDNKTINIITEFFTSGSLRQYVEKHKKVDLKVLKGWARQILNGLDYLHSQNPPIIHRDLKCDNIFINGNWGEVKIGNFGLETIMKQVDAHNVIGTPEFMAPELYGEDYNELVDIYSFGMCMLEMVTFEYPYSECENSAQIYEMASSGIMPAALDKVKDLDVKIFISKCLVPATQRLPAKELLKDPFFQWNGLNGSRELNESGELHPKITMFGEHCVMSEEPNDASHISLSVNIYMYICDPPTTSVVDSGNVEQPIFGLVVKKITADYEFTLSGERKDEDSVSLTLRMLDLEGDAMNYDFLF…
AcWNK7	KAK1305712.1	MMGVKQLEPDSDFVEVNPTGRYGRYNEVLGKGASKIVYRAFDEYEGIEVAWNQVKLYDFLQSPEDLERLYCEIHLLKTLKHKNIMKFYTSWVDTSNRNINFVTEMFTSGTLRQYRQKHKRVNIRAVKHWCRQILMGLLYLHSHDPPVIHRDLKCDNIFINGNQGEVKIGDLGLAAILRKSHAAHCVGTPEFMAPEVYEEEYNELVDIYSFGMCILEMVTFEYPYSECTHPAQIYKKVISGKKPDALYKVEDPEVRQFVEKCLATASQRLPARELLKDPFLQIDGYALDSRPVDFVDDAGVVPISRQPTFHPHLVDPMINNGFSNGHLSHDLENGWDYKTNDVIEPHEIELFSSHDDEPFTDVDISIKGRMRDDGGISLRLRIADKEGRIRNIYFPFDIE…
AcWNK8	KAK1307206.1	MDSGMDGEDSETEYAERDPSGRYIRYNEILGRGAFKNVFKAFDEVDGIEVAWNQVRIDDVMRSPNDLERLYLEVRLLESLKHENIIKSYNSWVDDRNKTVNIITELFTSGSLRQYRKKHKNVDMKAVKSWARQILRGLQYLHGHDPPILHRDLKCDNIFVNGNHGEVKIGDLGLATIMQRPAARSVIGTPEFMAPELYDEEYNELVDIYSFGMCMLEMVTLEYPYSECTNPAQIYRKVSTGIKPAALDKVKDLQVKHFIEKCLAPASARLPAKELLNDPFLQCNNTKEPVPVPLQLPNSPSNASPPKSEHLFMDIDAKYKQLPISTVTDHNIYTPENSCLEFQRTNGGKVFRLKGEKCDNNSISMILRMSVSSEKVDRLEFSFNLDTDTSLSVATEMAE…
AcWNK9	KAK1295166.1	MGGESPYEQEPEDPNSEVAETDPNGRYVRYKEVLGKGSFKTVYRAFDEKEGIEVAWNQVKVMDLLRNSVDLERLYSEVHLLKTLKHKNIIKFYSSWVDTKNGNINFITEIFTSGTLRQYRKKHKHVDLRVLKNWSRQILQGLLYLHSHDPPVIHRDLKCDNIFVNGNQGEVKIGDLGLAAILQRAQAAHSVIGTPEFMAPELYEEEYNELVDIYAFGMCLLELVTFEYPYSECSNAAQIYKKVTAGVKPASLGKVKDPGVKQFIEKCIADVSERVSAEELVNDPFLKSDGESGSVGSSLIPDKNHSVHGNSQCGTTINSTSAEPDASMMGRDITVQGLRKDSHFRNIHFPFDINADTAISVATEMVAELDFTDQDVTDIAAMIDSEIQIYIPEWLPGGD…
AcWNK10	KAK1292824.1	MPSMVGPSDKETEEQFVEVDPSGRYGRYKDLLGSGATKKVYRAFDQEDGIEVAWNQVNYRTFDNEPAVVDRLFTEVRLLGSLRHENIISFYHSWTNSEKGTLNFITEVCMSGNLRQYRKKHRQVSIKALKKWARQILKGLEYLHNHDPCIIHRDLNCSNVFINGNIGQVKIGDLGLAAAVGKSHVAHSIMGTPEYMAPELYEEEYTEMVDIWSFGLCVLEMVTNDIPYSECNSIPMIYKKVSSGAHPDSMKKVRDPNVRAFIERCLGTPRNRPSATELLQDPFFSGLDDDDTTTTSSNNTPLTAIDH
AcWNK11	KAK1290085.1	MAGEPPSEQEQEDPDSEVAETDLNSRYIRYKEVLGKGAFKTVYRAFDEIEGIEVAWNQVKVLDLLRNSVDLERLYSEVHLLKTLKHKNIIKFYSSWVDPKHGNINFITEIFTSGTLRQYRKKHKHVDLRALKNWSRQILQGLLYLHSHDPPVIHRDLKCDNIFVNGNQGEVKIGDLGLAAILQQAQSAHSVIGTPEFMAPELYEEEYNELVDIYAFGMCLLELVTFEYPYSECSNAAQIFKKGVKPASLGKVKDPGVKQFIEKCIANVSERLSAKELLNDPFLRSDCEGESVGRSLNPDMNHSVRGNSQSGAKINSASAEEATSMMGRDFTVQGQRKDSNTIFLKLRIADSSGHIHNIHFPFDIDADTAISVATEMVAELDLTDQDVTDIAAMIDSEIQ…
AcWNK12	KAK1287662.1	MQMMDVKEPVPDSEFVEVDPTGRYGRYNEILGKGASKTVYRAFDEYEGIEVAWNQVKLYDFLQSPEDLERLYCEIHLLKTLKHKNIMKFYTSWVDTSNRNINFVTEMFTSGTLKQYRQKHKRVNIRAVKHWCRQILMGLLYLHSHDPPVIHRDLKCDNIFINGNQGEVKIGDLGLAAILRKSHAAHCVGTPEFMAPEVYQEEYNELVDIYSFGMCILEMVTFEYPYSECTHPAQIYKKVISGKKPDALYKVKDPEVRQFVEKCIATASKRLPARELLKDPFLQLDDYVLDLRSVDFLGDADNAPLLRQPTFHPHLVGSMINNGFLNVHPMISNGFSNGLVSHDLDNGWGDYKNIDAIEPHEIELFSNHDDEPCTDVDVSIKGRRRDDGHIFLRLRIADK…
AcWNK13	KAK1286675.1	MDIRYRAFDEINGIEVAWNQAKLNDMMRSPESLQRLYSEVHLLGTLDHSSIIRFNASWIDPDRRTFNFITEMFTSGTLREYRQRYKRVNIRAIKNWARQILGGLVYLHGHNPPVIHRDLKCDNVFVNGHLGQVKIGDLGLAAILRGSQPAHSVIGTPEFMAPELYEEEYNELVDIYSSGMCVLEMLTLEYPYSECLNPAQIYKKVTSRTDMTITGKMNPEDETIFLKVQIADKKDDNESSQSSYSNLNYNSGNEYETGSSTTRRGFSPFTSKWAGPGPEDNTKKCGGPTGPGYRGIEGRWMARNRSMVDLRSRLLHRTLVEEVNRRRLSKTVGAVESIGFKEPFGGPMKAHKADVDRQKEVFTWGDV
AcWNK14	KAK1285712.1	MDSGMDGEDSETEYAERDPSGRYIRYNEILGRGAFKNVFKAFDEVDGIEVAWNQVRIDDVVRSPNDLERLYLEVRLLESLKHENIIKSYNSWVDDRNKTVNIITELFTSGSLRQYRKKHKNVDMKAVKSWARQILRGLQYLHGHDPPILHRDLKCDNIFVNGNHGEVKIGDLGLATIMQRPAARSVIGTPEFMAPELYDEEYNELVDIYSFGMCMLEMVTLEYPYSECTNPAQIYRKVSTGKKPAALDKVKDLQVKHFIEKCLAPASARPPAKELLNDPFLQCNNTKEPVPVPLQLPNSPSKASPPKSEHLFMDIDAKYKQLPISTVTDHNIYTPEKSCLEFQRTNGGKVFRLKGEKCEDNSISMILRMSVSSEKADRLEFSFNLDTDTSLSVATEMAE…
AcWNK15	KAK1284135.1	MGCWVMLKIDYSRLFWLLFHERGDRGSSEYGYVETDPTGRYRAFDELYGIEVAWNQAKLTDMMRSPNSLQRLYSEVHLLGTLDHDSIIRFHASWIDPERRTFNFITEMFTSGTLRDQELGATNLHGLVYLHGHNPPVIHRDLKCDNIFVNGHLGQVKIGDLGLAAILRGTQPAHSVIGTPEFMAPELYEEEYNELVDIYSFGMCVLEMLTSEYPYSECSNPAQIYKKVTSGRLPDAFHRICNAEAQRFVGKCLETASKRASAAELLLDPFLISDDDVELPLPMVGRRSVRNPVAVGVAPERARERVVPRKRDMTITGKMNPEDETIFLKVQIADKEGHVRNIYFPFDIISDTPIDVANEMVKELEITDREPSEIAEVINDEISALVPGWNDSAHSEAHH…
AgWNK1	KAK1271499.1	MELVIMTGCYLQNTPKIKHLLQARAVRTTVPLSLSRIATSLNSLSQRFLPSSDWIHMGGESPYEQDPEDPNSEVAETDPNGRYVRYKEVLGKGSFKTVYRAFDEKEGIEVAWNQVKIMDLLRNSVDLERLYSEVHLLKTLKHKNIIKFYSSWVDTKHGNINFITEIFTSGTLRQYRKKHKHVDLRVLKNWSRQILQGLFYLHSHDPPVIHRDLKCDNIFVNGNQGEVKIGDLGLAAILQRAQAAHSVIGTPEFMAPELYEEEYNELVDIYAFGMCLLELVTFEYPYSECSNAAQIYKKVTAGVKPASLGMVKDPGVKQFIEKCIADVSERVSAEELLNDPFLKSDGESGSVGSSLIPDKNHSVHGNGQCGTTINSTSAEPDTSMMGRDFTVQGLRKDSN…
AgWNK2	KAK1271813.1	MSLDERGDRDRGSSEYGYVEMDPTGRYGRFKEILGKGATKTVYRAFDELYGIEVAWNQAKLTDMMRSPDSLQRLYSEVHLLGTLDHDSIIRFHASWIDPDRRTFNFITEMFTSGTLREYRQTYKRVNIRAVKNWARQILRGLVYLHGHNPPVIHRDLKCDNIFINGHIGQVKIGDLGLAAILRGTQPAHSVIGTPEFMAPELYEEEYNELVDIYSFGMCVLEMLTSEYPYSECSNPAQIYKKVTSVSTITQCARARRSLPLALTRLSVFAQGRLPDAFHRIRDAEARRFVGRCLETASKRASAAELLLDPFIISDDDSELPLPTVGRRSVRNQVAVPERARERVAPRQRDMTITGKMNPEDETIFLKVQIADREGHVRNIYFPFDIISDTPIDVANEMV…
AgWNK3	KAK1269333.1	MPSMVGPSDKETEEQFVEVDPSGRYGRYKDLLGSGATKKVYRAFDQEDGIEVAWNQVNYRTFDNEPAVVDRLFTEVRLLGSLRHENIISFYHSWTNSEKGTLNFITEVCMSGNLRQYRKKHRQVSIKALKKWARQILKGLEYLHNHEPCIIHRDLNCSNVFINGNIGQVKIGDLGLAAAVGKSHVAHSIMGTPEYMAPELYEEEYTEMVDIWSFGLCVLEMVTNDIPYSECNSIPMIYKKVSSGARPDSMKKVRDPNVRAFIERCLGTPRNRPSATELLQDPFFSGLDDDTTSNNTPLTAIDH
AgWNK4	KAK1266485.1	MQMMNVKEPVPDSEFVEVDPTGRYGRYNEILGKGASKTVYRAFDEYEGIEVAWNQVKLYDFLQSPEDLERLYCEIHLLKTLKHKNIMKFYTSWVDTSNRNINFVTEMFTSGTLKQYRQKHKRVNIRAVKHWCRQILMGLLYLHSHDPPVIHRDLKCDNIFINGNQGEVKIGDLGLAAILRKSHAAHCVGTPEFMAPEVYQEEYNELVDIYSFGMCILEMVTFEYPYSECTHPAQIYKKVISGKKPDALYKVKDPEVRQFVEKCIATASKRLPARELLKDPFLQLDDYVLDSRSVDFLGDADNAPLLRQPTFHPHLAGSMINNGFLNVHPMISNGFSNGHVSHDLDNGWGDYKNIDAIEPHEIELFSNHDDEPCTDVDVSIKGRRRDDGHIFLRLRIADK…
AgWNK5	KAK1264485.1	MMRSPESLQRLYSEVHLLGTLDHSSIIRFNASWIDLDRRTFNFITEMFTSGTLREYRQRYKRVNIQAIKNWARQILGGLVYLHGHNPPVIHRDLKCDNVFVNGHLGHVKIGDLGLAAILRGSQSAHSVIGTPEFMAPELYEEEYNELVDIYSFGMCVLEMLTLEYPYSECSNPAQIYKKVTSGKLPKAFYRIDDAEARRFIGRCLETATKRASAAELLLDPFLVSEDGDDLASPIATRRQIARNPVAMDHVSENSGRERASDVGERVASRRTDMTITGKMNPEDETIFLKVQIADKKGHIRNIYFPFDIISDTPINVANEMVKELEITDWEPSEIAKAISDEITMLVPDWNDLGPSIYDYDNDDNGPEQPIYSPTCSSVRSLYGMDPHDHDQFGDAYSP…
AgWNK6	KAK1264351.1	MDLVDDASGETDPPDDDILAIDGTGRYICYNEILDQGAFETVYKAFDKIDGIEVAWKQIRIDELILSPGDLERLCSEVHLMKGLKHGNIIKSHFSWVDDDNKTINIITEFFTSGSLRLYVEKHKKVDLKVLKGWATQILNGLDYLHSQNPPIIHRDLKCDNIFINGNWGEVKIGNFGLETIMKQVDAHNIIGTPEFMAPELYGEDYNELVDIYSFGMCMLEMVTFEYPYSECENSAQIYEMASSGIMPAALDKVKDLDVKTFISKCLVPAAQRLPAKELLKDPFFQWNGLNGSRELNGSGELHPKTAMFGEHCVMSEEPNDASHVSLSVNIYMYICDPPTTRVADSGNVEQPIFGLVVKKITTDYEFTLSGERKDEDSVSLTLRMLDLEGDAMNYDFLF…
AgWNK7	KAK1259211.1	MMGVKQLEPDSDFVEVNPTGRYGRYNEVLGKGASKIVYRAFDEYEGIEVAWNQVKLYDFLQSPEDLERLYCEIHLLKTLKHKNIMKFYTSWVDTSNRNINFVTEMFTSGTLRQYRQKHKRVNIRAVKHWCRQILMGLLYLHSHDPPVIHRDLKCDNIFINGNQGEVKIGDLGLAAILRKSHAAHCVGTPEFMAPEVYEEDYNELIDIYSFGMCILEMVTFEYPYSECTHPAQIYKKVISGKKPDALYKVEDPEVRQFVEKCLATASQRLPARELLKDPFLQIDGCALDPRPVDFVEDAGVVPILRQPTFHPHLVDPMINNGFPNGLLSHDLENGWDYKTIDVIEPHEIELFSSHDDEPFIDVDISIKGRMRDDGGISLRLRIADKEGRIRNIYFPFDIE…

## Sheet: Table S2
Table S2 Details of the cis-elements identified in WNK gene family
Gene	start position	stop position	putative cis-elements
AgWNK5	441	486	abscisic acid responsiveness element
AgWNK7	563	608	abscisic acid responsiveness element
AgWNK3	680	725	abscisic acid responsiveness element
AgWNK1	867	912	abscisic acid responsiveness element
AgWNK7	1498	1543	abscisic acid responsiveness element
AgWNK7	1497	1545	abscisic acid responsiveness element
AgWNK6	1504	1550	abscisic acid responsiveness element
AgWNK6	1505	1550	abscisic acid responsiveness element
AgWNK6	1516	1561	abscisic acid responsiveness element
AgWNK6	1515	1563	abscisic acid responsiveness element
AgWNK1	1677	1724	abscisic acid responsiveness element
AgWNK6	1681	1727	abscisic acid responsiveness element
AgWNK6	1682	1727	abscisic acid responsiveness element
AgWNK1	887	933	auxin-responsive element
AgWNK3	1688	1734	auxin-responsive element
AgWNK5	1975	2021	auxin-responsive element
AgWNK2	980	1030	binding site of AT-rich DNA binding protein (ATBP-1)
AgWNK6	1849	1899	binding site of AT-rich DNA binding protein (ATBP-1)
AgWNK6	1601	1650	cell cycle regulation element
AgWNK4	108	157	circadian control element
AgWNK3	1796	1845	circadian control element
AgWNK4	1828	1877	circadian control element
AgWNK2	1908	1957	circadian control element
AgWNK3	46	92	low-temperature responsiveness element
AgWNK3	1293	1339	low-temperature responsiveness element
AgWNK6	1770	1816	low-temperature responsiveness element
AgWNK2	76	125	salicylic acid responsiveness element
AgWNK7	1449	1498	salicylic acid responsiveness element
AgWNK4	1713	1762	salicylic acid responsiveness element
AgWNK4	1806	1856	salicylic acid responsiveness element
AgWNK7	1910	1960	salicylic acid responsiveness element
AgWNK2	1935	1984	salicylic acid responsiveness element
AgWNK1	104	150	anaerobic induction element
AgWNK7	498	544	anaerobic induction element
AgWNK1	641	687	anaerobic induction element
AgWNK3	748	794	anaerobic induction element
AgWNK6	877	923	anaerobic induction element
AgWNK7	997	1043	anaerobic induction element
AgWNK3	1119	1165	anaerobic induction element
AgWNK2	1158	1204	anaerobic induction element
AgWNK6	1291	1337	anaerobic induction element
AgWNK5	1540	1586	anaerobic induction element
AgWNK2	1615	1661	anaerobic induction element
AgWNK7	1695	1741	anaerobic induction element
AgWNK4	1727	1773	anaerobic induction element
AgWNK4	1803	1849	anaerobic induction element
AgWNK4	1924	1970	anaerobic induction element
AgWNK2	191	237	meristem expression element
AgWNK5	1950	1996	meristem expression element
AgWNK1	683	732	defense and stress responsiveness element
AgWNK6	1007	1056	defense and stress responsiveness element
AgWNK3	24	71	endosperm expression element
AgWNK3	192	239	endosperm expression element
AgWNK5	886	933	endosperm expression element
AgWNK7	1050	1096	enhancer-like element involved in anoxic specific inducibility
AgWNK5	67	114	gibberellin-responsive element
AgWNK6	714	761	gibberellin-responsive element
AgWNK1	1577	1624	gibberellin-responsive element
AgWNK7	1753	1800	gibberellin-responsive element
AgWNK7	1948	1995	gibberellin-responsive element
AgWNK4	5	51	light responsive element
AgWNK2	6	52	light responsive element
AgWNK5	10	60	light responsive element
AgWNK6	17	63	light responsive element
AgWNK4	55	101	light responsive element
AgWNK6	91	138	light responsive element
AgWNK4	101	147	light responsive element
AgWNK1	141	187	light responsive element
AgWNK4	192	238	light responsive element
AgWNK7	238	284	light responsive element
AgWNK6	254	303	light responsive element
AgWNK7	262	308	light responsive element
AgWNK1	318	364	light responsive element
AgWNK7	322	368	light responsive element
AgWNK3	320	370	light responsive element
AgWNK3	327	373	light responsive element
AgWNK1	329	377	light responsive element
AgWNK7	334	380	light responsive element
AgWNK1	336	382	light responsive element
AgWNK7	395	441	light responsive element
AgWNK4	414	460	light responsive element
AgWNK5	440	486	light responsive element
AgWNK1	452	501	light responsive element
AgWNK7	461	508	light responsive element
AgWNK1	470	519	light responsive element
AgWNK2	495	544	light responsive element
AgWNK4	511	559	light responsive element
AgWNK3	533	579	light responsive element
AgWNK7	535	584	light responsive element
AgWNK7	537	586	light responsive element
AgWNK6	559	608	light responsive element
AgWNK4	562	608	light responsive element
AgWNK7	563	609	light responsive element
AgWNK4	595	641	light responsive element
AgWNK6	606	652	light responsive element
AgWNK3	658	704	light responsive element
AgWNK3	680	726	light responsive element
AgWNK3	783	829	light responsive element
AgWNK2	823	869	light responsive element
AgWNK2	828	876	light responsive element
AgWNK5	829	878.5	light responsive element
AgWNK5	863	909	light responsive element
AgWNK1	866	912	light responsive element
AgWNK1	890	939	light responsive element
AgWNK3	903	949	light responsive element
AgWNK1	905	951	light responsive element
AgWNK4	927	973	light responsive element
AgWNK3	1052	1098	light responsive element
AgWNK3	1054	1100	light responsive element
AgWNK1	1096	1145	light responsive element
AgWNK2	1108	1155	light responsive element
AgWNK2	1109	1155	light responsive element
AgWNK2	1134	1180	light responsive element
AgWNK3	1145	1192	light responsive element
AgWNK2	1183	1233	light responsive element
AgWNK6	1203	1252	light responsive element
AgWNK1	1227	1276	light responsive element
AgWNK5	1305	1353	light responsive element
AgWNK6	1324	1370	light responsive element
AgWNK2	1470	1517	light responsive element
AgWNK4	1489	1542	light responsive element
AgWNK7	1497	1543	light responsive element
AgWNK7	1495	1544	light responsive element
AgWNK6	1504	1550	light responsive element
AgWNK6	1504	1550	light responsive element
AgWNK2	1509	1558.5	light responsive element
AgWNK6	1515	1561	light responsive element
AgWNK6	1513	1563	light responsive element
AgWNK7	1532	1580	light responsive element
AgWNK6	1541	1587	light responsive element
AgWNK2	1570	1620	light responsive element
AgWNK3	1571	1620.5	light responsive element
AgWNK1	1610	1659	light responsive element
AgWNK6	1614	1660	light responsive element
AgWNK4	1642	1695	light responsive element
AgWNK6	1651	1697	light responsive element
AgWNK6	1681	1727	light responsive element
AgWNK6	1681	1727	light responsive element
AgWNK6	1679	1728	light responsive element
AgWNK6	1704	1750	light responsive element
AgWNK5	1761	1807	light responsive element
AgWNK2	1863	1912	light responsive element
AgWNK4	1864	1913	light responsive element
AgWNK2	1886	1932	light responsive element
AgWNK1	1895	1941	light responsive element
AgWNK1	1944	1990	light responsive element
AgWNK5	198	243	MeJA-responsiveness element
AgWNK5	198	243	MeJA-responsiveness element
AgWNK3	770	815	MeJA-responsiveness element
AgWNK3	770	815	MeJA-responsiveness element
AgWNK6	1174	1219	MeJA-responsiveness element
AgWNK6	1174	1219	MeJA-responsiveness element
AgWNK1	1387	1432	MeJA-responsiveness element
AgWNK1	1387	1432	MeJA-responsiveness element
AgWNK4	1594	1639	MeJA-responsiveness element
AgWNK4	1594	1639	MeJA-responsiveness element
AgWNK3	1922	1967	MeJA-responsiveness element
AgWNK3	1922	1967	MeJA-responsiveness element
AgWNK2	742	788	MYB binding site involved in drought-inducibility element
AgWNK5	752	798	MYB binding site involved in drought-inducibility element
AgWNK2	1050	1096	MYB binding site involved in drought-inducibility element
AgWNK4	2	49	MYB binding site involved in light responsiveness element
AgWNK4	362	409	MYB binding site involved in light responsiveness element
AgWNK1	708	755	MYB binding site involved in light responsiveness element
AgWNK7	1038	1085	MYB binding site involved in light responsiveness element
AgWNK7	1174	1221	MYB binding site involved in light responsiveness element
AgWNK6	1921	1968	MYB binding site involved in light responsiveness element
AgWNK5	680	728	seed-specific regulation element
AgWNK6	300	349	zein metabolism regulation element
AgWNK6	370	419	zein metabolism regulation element
AgWNK6	379	428	zein metabolism regulation element
AgWNK1	493	542	zein metabolism regulation element
AgWNK2	520	569	zein metabolism regulation element
AgWNK2	1588	1636	zein metabolism regulation element
AgWNK4	1679	1728	zein metabolism regulation element
AcWNK13	125	170	abscisic acid responsiveness element
AcWNK8	281	326	abscisic acid responsiveness element
AcWNK1	311	356	abscisic acid responsiveness element
AcWNK7	381	426	abscisic acid responsiveness element
AcWNK14	475	520	abscisic acid responsiveness element
AcWNK5	518	563	abscisic acid responsiveness element
AcWNK13	556	601	abscisic acid responsiveness element
AcWNK6	563	608	abscisic acid responsiveness element
AcWNK14	872	917	abscisic acid responsiveness element
AcWNK1	946	991	abscisic acid responsiveness element
AcWNK14	977	1022	abscisic acid responsiveness element
AcWNK8	1377	1422	abscisic acid responsiveness element
AcWNK14	1385	1430	abscisic acid responsiveness element
AcWNK6	1503	1548	abscisic acid responsiveness element
AcWNK6	1514	1559	abscisic acid responsiveness element
AcWNK4	1556	1601	abscisic acid responsiveness element
AcWNK12	1565	1610	abscisic acid responsiveness element
AcWNK9	1622	1667	abscisic acid responsiveness element
AcWNK2	1627	1672	abscisic acid responsiveness element
AcWNK6	1681	1726	abscisic acid responsiveness element
AcWNK11	1711	1756	abscisic acid responsiveness element
AcWNK8	1844	1889	abscisic acid responsiveness element
AcWNK14	1846	1891	abscisic acid responsiveness element
AcWNK1	310	356	abscisic acid responsiveness element
AcWNK8	1376	1422	abscisic acid responsiveness element
AcWNK14	1384	1430	abscisic acid responsiveness element
AcWNK6	1502	1548	abscisic acid responsiveness element
AcWNK6	1680	1726	abscisic acid responsiveness element
AcWNK11	1966	2013	abscisic acid responsiveness element
AcWNK6	1513	1561	abscisic acid responsiveness element
AcWNK14	1382	1431	abscisic acid responsiveness element
AcWNK11	101	147	anaerobic induction element
AcWNK6	133	179	anaerobic induction element
AcWNK11	289	335	anaerobic induction element
AcWNK10	291	337	anaerobic induction element
AcWNK5	333	379	anaerobic induction element
AcWNK12	385	431	anaerobic induction element
AcWNK13	392	438	anaerobic induction element
AcWNK10	420	466	anaerobic induction element
AcWNK3	422	468	anaerobic induction element
AcWNK1	520	566	anaerobic induction element
AcWNK3	533	579	anaerobic induction element
AcWNK10	538	584	anaerobic induction element
AcWNK3	561	607	anaerobic induction element
AcWNK10	760	806	anaerobic induction element
AcWNK5	772	818	anaerobic induction element
AcWNK15	779	825	anaerobic induction element
AcWNK14	787	833	anaerobic induction element
AcWNK3	806	852	anaerobic induction element
AcWNK5	928	974	anaerobic induction element
AcWNK9	1061	1107	anaerobic induction element
AcWNK6	1068	1114	anaerobic induction element
AcWNK3	1072	1118	anaerobic induction element
AcWNK11	1148	1194	anaerobic induction element
AcWNK1	1154	1200	anaerobic induction element
AcWNK6	1287	1333	anaerobic induction element
AcWNK12	1315	1361	anaerobic induction element
AcWNK11	1365	1411	anaerobic induction element
AcWNK10	1376	1422	anaerobic induction element
AcWNK15	1381	1427	anaerobic induction element
AcWNK3	1414	1460	anaerobic induction element
AcWNK6	1585	1631	anaerobic induction element
AcWNK3	1594	1640	anaerobic induction element
AcWNK1	1607	1653	anaerobic induction element
AcWNK3	1694	1740	anaerobic induction element
AcWNK7	1697	1743	anaerobic induction element
AcWNK12	1728	1774	anaerobic induction element
AcWNK4	1731	1777	anaerobic induction element
AcWNK12	1805	1851	anaerobic induction element
AcWNK15	1836	1882	anaerobic induction element
AcWNK1	1875	1921	anaerobic induction element
AcWNK4	1923	1969	anaerobic induction element
AcWNK12	1925	1971	anaerobic induction element
AcWNK1	7	53	auxin-responsive element
AcWNK1	101	147	auxin-responsive element
AcWNK1	107	153	auxin-responsive element
AcWNK7	348	394	auxin-responsive element
AcWNK8	433	479	auxin-responsive element
AcWNK2	648	694	auxin-responsive element
AcWNK8	1186	1232	auxin-responsive element
AcWNK10	1683	1729	auxin-responsive element
AcWNK1	31	78	auxin-responsive element
AcWNK1	82	129	auxin-responsive element
AcWNK4	989	1036	auxin-responsive element
AcWNK1	823	871	auxin-responsive element
AcWNK15	1074	1122	auxin-responsive element
AcWNK8	1159	1210	auxin-responsive element
AcWNK15	331	381	binding site of AT-rich DNA binding protein (ATBP-1)
AcWNK12	1072	1122	binding site of AT-rich DNA binding protein (ATBP-1)
AcWNK4	1342	1392	binding site of AT-rich DNA binding protein (ATBP-1)
AcWNK6	1848	1898	binding site of AT-rich DNA binding protein (ATBP-1)
AcWNK1	1911	1961	binding site of AT-rich DNA binding protein (ATBP-1)
AcWNK1	69	118	cell cycle regulation element
AcWNK6	1599	1648	cell cycle regulation element
AcWNK9	1003	1052	circadian control element
AcWNK3	1796	1845	circadian control element
AcWNK10	1796	1845	circadian control element
AcWNK12	1830	1879	circadian control element
AcWNK4	1832	1881	circadian control element
AcWNK9	96	145	defense and stress responsiveness element
AcWNK7	759	808	defense and stress responsiveness element
AcWNK6	1138	1187	defense and stress responsiveness element
AcWNK12	404	451	endosperm expression element
AcWNK5	958	1005	endosperm expression element
AcWNK13	994	1041	endosperm expression element
AcWNK6	1414	1461	endosperm expression element
AcWNK2	98	144	enhancer-like element involved in anoxic specific inducibility
AcWNK2	376	422	enhancer-like element involved in anoxic specific inducibility
AcWNK11	1164	1210	enhancer-like element involved in anoxic specific inducibility
AcWNK6	873	920	gibberellin-responsive element
AcWNK14	1410	1457	gibberellin-responsive element
AcWNK5	124	171	gibberellin-responsive element
AcWNK13	187	234	gibberellin-responsive element
AcWNK2	1006	1053	gibberellin-responsive element
AcWNK9	1181	1228	gibberellin-responsive element
AcWNK2	1206	1253	gibberellin-responsive element
AcWNK7	1757	1804	gibberellin-responsive element
AcWNK7	1948	1995	gibberellin-responsive element
AcWNK8	264	313	light responsive element
AcWNK6	1511	1561	light responsive element
AcWNK13	124	170	light responsive element
AcWNK8	281	327	light responsive element
AcWNK1	310	356	light responsive element
AcWNK1	310	356	light responsive element
AcWNK7	381	427	light responsive element
AcWNK14	411	457	light responsive element
AcWNK14	474	520	light responsive element
AcWNK5	517	563	light responsive element
AcWNK13	555	601	light responsive element
AcWNK6	562	608	light responsive element
AcWNK14	872	918	light responsive element
AcWNK1	945	991	light responsive element
AcWNK14	977	1023	light responsive element
AcWNK15	1196	1242	light responsive element
AcWNK8	1376	1422	light responsive element
AcWNK8	1376	1422	light responsive element
AcWNK14	1384	1430	light responsive element
AcWNK14	1384	1430	light responsive element
AcWNK6	1502	1548	light responsive element
AcWNK6	1502	1548	light responsive element
AcWNK6	1513	1559	light responsive element
AcWNK4	1555	1601	light responsive element
AcWNK12	1564	1610	light responsive element
AcWNK9	1622	1668	light responsive element
AcWNK2	1627	1673	light responsive element
AcWNK6	1680	1726	light responsive element
AcWNK6	1680	1726	light responsive element
AcWNK6	1703	1749	light responsive element
AcWNK11	1710	1756	light responsive element
AcWNK8	1844	1890	light responsive element
AcWNK14	1846	1892	light responsive element
AcWNK8	1374	1423	light responsive element
AcWNK6	1678	1727	light responsive element
AcWNK6	560	610	light responsive element
AcWNK2	101	147	light responsive element
AcWNK12	128	174	light responsive element
AcWNK12	143	189	light responsive element
AcWNK10	195	241	light responsive element
AcWNK4	208	254	light responsive element
AcWNK6	210	256	light responsive element
AcWNK3	239	285	light responsive element
AcWNK3	330	376	light responsive element
AcWNK9	435	481	light responsive element
AcWNK9	452	498	light responsive element
AcWNK3	457	503	light responsive element
AcWNK12	511	557	light responsive element
AcWNK10	566	612	light responsive element
AcWNK3	589	635	light responsive element
AcWNK10	702	748	light responsive element
AcWNK3	738	784	light responsive element
AcWNK9	846	892	light responsive element
AcWNK3	959	1005	light responsive element
AcWNK1	1005	1051	light responsive element
AcWNK15	1249	1295	light responsive element
AcWNK1	1279	1325	light responsive element
AcWNK15	1506	1552	light responsive element
AcWNK6	1539	1585	light responsive element
AcWNK6	1612	1658	light responsive element
AcWNK6	1614	1660	light responsive element
AcWNK11	1633	1679	light responsive element
AcWNK11	1869	1915	light responsive element
AcWNK9	1873	1919	light responsive element
AcWNK9	451	498	light responsive element
AcWNK14	1106	1153	light responsive element
AcWNK11	1632	1679	light responsive element
AcWNK3	1661	1708	light responsive element
AcWNK4	16	62	light responsive element
AcWNK14	40	86	light responsive element
AcWNK2	75	121	light responsive element
AcWNK2	157	203	light responsive element
AcWNK7	185	231	light responsive element
AcWNK7	246	292	light responsive element
AcWNK4	308	354	light responsive element
AcWNK4	402	448	light responsive element
AcWNK1	499	545	light responsive element
AcWNK9	521	567	light responsive element
AcWNK8	585	631	light responsive element
AcWNK1	652	698	light responsive element
AcWNK6	655	701	light responsive element
AcWNK12	734	780	light responsive element
AcWNK4	748	794	light responsive element
AcWNK4	759	805	light responsive element
AcWNK5	935	981	light responsive element
AcWNK13	971	1017	light responsive element
AcWNK10	1000	1046	light responsive element
AcWNK8	1042	1088	light responsive element
AcWNK3	1049	1095	light responsive element
AcWNK7	1076	1122	light responsive element
AcWNK1	1137	1183	light responsive element
AcWNK11	1340	1386	light responsive element
AcWNK15	1364	1410	light responsive element
AcWNK7	1456	1502	light responsive element
AcWNK12	1489	1535	light responsive element
AcWNK4	1491	1537	light responsive element
AcWNK12	1507	1553	light responsive element
AcWNK2	1715	1761	light responsive element
AcWNK9	1724	1770	light responsive element
AcWNK10	1754	1800	light responsive element
AcWNK5	1835	1881	light responsive element
AcWNK13	1837	1883	light responsive element
AcWNK9	220	269	light responsive element
AcWNK2	699	748	light responsive element
AcWNK7	1436	1485	light responsive element
AcWNK2	1461	1510	light responsive element
AcWNK1	1865	1914	light responsive element
AcWNK9	1968	2017	light responsive element
AcWNK2	1968	2017	light responsive element
AcWNK6	88	134	light responsive element
AcWNK14	95	141	light responsive element
AcWNK6	242	288	light responsive element
AcWNK4	435	481	light responsive element
AcWNK15	461	507	light responsive element
AcWNK12	765	811	light responsive element
AcWNK9	769	815	light responsive element
AcWNK1	787	833	light responsive element
AcWNK4	1010	1056	light responsive element
AcWNK15	1038	1084	light responsive element
AcWNK2	1063	1109	light responsive element
AcWNK10	1418	1464	light responsive element
AcWNK2	1847	1893	light responsive element
AcWNK5	1968	2014	light responsive element
AcWNK13	1968	2014	light responsive element
AcWNK13	41	88	light responsive element
AcWNK3	148	195	light responsive element
AcWNK8	160	207	light responsive element
AcWNK7	311	358	light responsive element
AcWNK11	483	530	light responsive element
AcWNK14	1200	1247	light responsive element
AcWNK13	1484	1531	light responsive element
AcWNK11	1545	1592	light responsive element
AcWNK12	408	456	light responsive element
AcWNK12	481	529	light responsive element
AcWNK11	994	1042	light responsive element
AcWNK15	1174	1222	light responsive element
AcWNK11	1348	1396	light responsive element
AcWNK13	1400	1448	light responsive element
AcWNK11	1513	1561	light responsive element
AcWNK6	137	186	light responsive element
AcWNK6	139	188	light responsive element
AcWNK4	147	196	light responsive element
AcWNK9	231	280	light responsive element
AcWNK6	298	347	light responsive element
AcWNK2	385	434	light responsive element
AcWNK9	405	454	light responsive element
AcWNK13	1083	1132	light responsive element
AcWNK7	1486	1535	light responsive element
AcWNK11	1511	1560	light responsive element
AcWNK11	1753	1802	light responsive element
AcWNK4	1866	1915	light responsive element
AcWNK12	1866	1915	light responsive element
AcWNK5	905	954.5	light responsive element
AcWNK13	937	986.5	light responsive element
AcWNK1	1501	1550.5	light responsive element
AcWNK10	1509	1558.5	light responsive element
AcWNK15	1730	1779.5	light responsive element
AcWNK5	67	117	light responsive element
AcWNK13	130	180	light responsive element
AcWNK11	317	367	light responsive element
AcWNK6	1203	1253	light responsive element
AcWNK4	1299	1349	light responsive element
AcWNK10	1368	1418	light responsive element
AcWNK3	1406	1456	light responsive element
AcWNK1	1562	1612	light responsive element
AcWNK15	1791	1841	light responsive element
AcWNK12	1866	1916	light responsive element
AcWNK8	215	268	light responsive element
AcWNK11	1415	1468	light responsive element
AcWNK3	430	478	light responsive element
AcWNK9	723	771	light responsive element
AcWNK7	1546	1594	light responsive element
AcWNK5	1741	1789	light responsive element
AcWNK11	491	537	low-temperature responsiveness element
AcWNK11	525	571	low-temperature responsiveness element
AcWNK14	739	785	low-temperature responsiveness element
AcWNK13	859	905	low-temperature responsiveness element
AcWNK7	1056	1102	low-temperature responsiveness element
AcWNK7	1082	1128	low-temperature responsiveness element
AcWNK7	1126	1172	low-temperature responsiveness element
AcWNK11	1167	1213	low-temperature responsiveness element
AcWNK3	1223	1269	low-temperature responsiveness element
AcWNK11	1321	1367	low-temperature responsiveness element
AcWNK12	1373	1419	low-temperature responsiveness element
AcWNK7	1426	1472	low-temperature responsiveness element
AcWNK14	1440	1486	low-temperature responsiveness element
AcWNK6	1769	1815	low-temperature responsiveness element
AcWNK15	35	80	MeJA-responsiveness element
AcWNK15	35	80	MeJA-responsiveness element
AcWNK9	71	116	MeJA-responsiveness element
AcWNK9	71	116	MeJA-responsiveness element
AcWNK9	76	121	MeJA-responsiveness element
AcWNK9	76	121	MeJA-responsiveness element
AcWNK5	258	303	MeJA-responsiveness element
AcWNK5	258	303	MeJA-responsiveness element
AcWNK14	313	358	MeJA-responsiveness element
AcWNK14	313	358	MeJA-responsiveness element
AcWNK14	369	414	MeJA-responsiveness element
AcWNK14	369	414	MeJA-responsiveness element
AcWNK6	463	508	MeJA-responsiveness element
AcWNK6	463	508	MeJA-responsiveness element
AcWNK5	694	739	MeJA-responsiveness element
AcWNK5	694	739	MeJA-responsiveness element
AcWNK1	823	868	MeJA-responsiveness element
AcWNK1	823	868	MeJA-responsiveness element
AcWNK1	925	970	MeJA-responsiveness element
AcWNK1	925	970	MeJA-responsiveness element
AcWNK1	1059	1104	MeJA-responsiveness element
AcWNK1	1059	1104	MeJA-responsiveness element
AcWNK14	1074	1119	MeJA-responsiveness element
AcWNK14	1074	1119	MeJA-responsiveness element
AcWNK15	1074	1119	MeJA-responsiveness element
AcWNK15	1074	1119	MeJA-responsiveness element
AcWNK8	1351	1396	MeJA-responsiveness element
AcWNK8	1351	1396	MeJA-responsiveness element
AcWNK14	1361	1406	MeJA-responsiveness element
AcWNK14	1361	1406	MeJA-responsiveness element
AcWNK12	1591	1636	MeJA-responsiveness element
AcWNK12	1591	1636	MeJA-responsiveness element
AcWNK9	1624	1669	MeJA-responsiveness element
AcWNK9	1624	1669	MeJA-responsiveness element
AcWNK2	1629	1674	MeJA-responsiveness element
AcWNK2	1629	1674	MeJA-responsiveness element
AcWNK13	1685	1730	MeJA-responsiveness element
AcWNK13	1685	1730	MeJA-responsiveness element
AcWNK11	1882	1927	MeJA-responsiveness element
AcWNK11	1882	1927	MeJA-responsiveness element
AcWNK3	1922	1967	MeJA-responsiveness element
AcWNK3	1922	1967	MeJA-responsiveness element
AcWNK10	1922	1967	MeJA-responsiveness element
AcWNK10	1922	1967	MeJA-responsiveness element
AcWNK1	1973	2018	MeJA-responsiveness element
AcWNK1	1973	2018	MeJA-responsiveness element
AcWNK1	733	779	meristem expression element
AcWNK15	984	1030	meristem expression element
AcWNK8	515	564	meristem expression element
AcWNK8	411	457	MYB binding site involved in drought-inducibility
AcWNK5	829	875	MYB binding site involved in drought-inducibility
AcWNK8	1146	1192	MYB binding site involved in drought-inducibility
AcWNK2	1181	1227	MYB binding site involved in drought-inducibility
AcWNK11	223	270	MYB binding site involved in light responsiveness
AcWNK7	322	369	MYB binding site involved in light responsiveness
AcWNK2	627	674	MYB binding site involved in light responsiveness
AcWNK9	686	733	MYB binding site involved in light responsiveness
AcWNK9	843	890	MYB binding site involved in light responsiveness
AcWNK10	1060	1107	MYB binding site involved in light responsiveness
AcWNK10	1069	1116	MYB binding site involved in light responsiveness
AcWNK3	1111	1158	MYB binding site involved in light responsiveness
AcWNK8	1606	1653	MYB binding site involved in light responsiveness
AcWNK14	1612	1659	MYB binding site involved in light responsiveness
AcWNK10	1658	1705	MYB binding site involved in light responsiveness
AcWNK2	115	164	salicylic acid responsiveness element
AcWNK9	172	221	salicylic acid responsiveness element
AcWNK2	200	249	salicylic acid responsiveness element
AcWNK4	854	903	salicylic acid responsiveness element
AcWNK4	1717	1766	salicylic acid responsiveness element
AcWNK4	1810	1859	salicylic acid responsiveness element
AcWNK1	1937	1986	salicylic acid responsiveness element
AcWNK12	1808	1858	salicylic acid responsiveness element
AcWNK7	1910	1960	salicylic acid responsiveness element
AcWNK5	753	801	seed-specific regulation element
AcWNK13	790	838	seed-specific regulation element
AcWNK1	1580	1628	zein metabolism regulation element
AcWNK15	1809	1857	zein metabolism regulation element
AcWNK4	392	441	zein metabolism regulation element
AcWNK6	457	506	zein metabolism regulation element
AcWNK6	706	755	zein metabolism regulation element
AcWNK15	798	847	zein metabolism regulation element
AcWNK12	1682	1731	zein metabolism regulation element
AcWNK4	1684	1733	zein metabolism regulation element

## Sheet: Table S3
Table S3 FPKM values for soybean WNKs in different tissues.
GeneID	flower	stem	root	leaves
AcWNK1	7.96	18.75	51.75	9.8
AcWNK2	1.33	2.4	3.06	1.92
AcWNK3	13.45	9.22	0.85	3.1
AcWNK4	13.05	14.44	18.43	10.62
AcWNK5	0.4	4.4	0.29	0.89
AcWNK6	1.5	5.2	2.27	1.32
AcWNK7	7.74	5.35	2.24	6.14
AcWNK8	18.34	13.99	32.17	17.59
AcWNK9	1.33	3.33	3.41	1.83
AcWNK10	40.09	15.17	4.25	5.87
AcWNK11	3.16	14.18	13.97	5.22
AcWNK12	20.2	44.16	68.78	52.23
AcWNK13	0.06	0	0	0
AcWNK14	11.39	12.77	14.25	8.93
AcWNK15	6.1	13.84	41.94	5.89
AgWNK1	5.16	3.64	4.11	3.3
AgWNK2	32.07	11.54	4.04	22.7
AgWNK3	62.59	40.96	52.86	36.15
AgWNK4	28.13	82.57	65.71	28.36
AgWNK5	12.36	25.94	0.62	32.67
AgWNK6	12.33	4.04	2.43	8.79
AgWNK7	30.16	4.45	13.46	12.57
AgWNK7	30.16	4.45	13.46	12.57

## Sheet: Table S4
Table S4 The primer sequences of WNKs used for qRT-PCR
Name	Forward primer ( 5'-3')	Reverse primer ( 5'-3')
AgWNK2	GACGAGAGAGGCGATAGAGATAGAG	TATACTGTCTTGGTTGCTCCTTTGC
AgWNK3	CGAGGAGGAGTACACGGAGATG	CGCCAGATGAGACCTTCTTGTAG
AgWNK4	GGTACTCATTCTCCTTCCGATCATTAC	GTCCACTCCTTGCGATGCTTTC
AgWNK5	GACCGACGCACCTTCAACTTC	CCAGTTCTTGATCGCTTGAATGTTC
ACTIN2	CGGGAATTGCGGATCGTATGAG	CTGCTGGAAAGTGCTGAGAGAAG
AcWNK1	CGACGACGACGACGATAATGG	AGCCAATCAGTTGTATAAGCATCCTC
AcWNK8	CCAATGGCGGCAAGGTATTCAG	AGAGAGAAGTGTCAGTGTCAAGATTG
AcWNK12	CGAAGATAGCGTACATGATAGATGGAG	GGCGTGGAGGTAGTCAAGGAG
AcWNK15	ACTACGACGATGATGATGACGATAATG	ATCTTGAAGCCAATCAGTTGAATAAGC
ACTIN1	CAACAGGGAGAAGATGACACAGATC	CATCACCAGAGTCCAACACAATACC
